# Supplementary material for: Perspectives on reasons for suicidal behaviour and recommendations for suicide prevention in Kenya: qualitative study
Source: BJPsych Open. 2023 Feb 17;9(2):e38. doi: 10.1192/bjo.2023.7 (PMC9970164; doi:10.1192/bjo.2023.7)
Supplement: Supplementary file 1 [file bjosup.zip]

Archive with 2 entries (2 files):
- S2056472423000078sup001.doc
- S2056472423000078sup002.docx
